# Supplementary material for: The CST complex facilitates cell survival under oxidative genotoxic stress
Source: PLoS One. 2023 Aug 17;18(8):e0289304. doi: 10.1371/journal.pone.0289304 (PMC10434909; doi:10.1371/journal.pone.0289304)
Supplement: S1 Table — (XLSX) [file pone.0289304.s012.xlsx]

## Sheet: 1st ab
Product name	Supplier	catalog number	Host species	Type	Antigen	Dilution rate
Chk1 (G-4)	SantaCruz	sc-8408	Mouse	Monoclonal	Full length human Chk1	1:1,000
Phospho-Chk1 (Ser345)	Cell Signaling Technology	2341	Rabbit	Polyclonal	A synthetic phosphopeptide corresponding to residues surrounding Ser345 of human Chk1	1:1,000
Chk2	BD	611571	Mouse	Monoclonal	Peptide corresponding to amino acids 31-234 of mouse Chk2	1:1,000
Phospho-Chk2 (Thr68)	Cell Signaling Technology	2661	Rabbit	Polyclonal	A synthetic phosphopeptide corresponding to residues surrounding Thr68 of human Chk2	1:1,000
RPA32 (9H8)	Abcam	ab2175	Mouse	Monoclonal	Full length of human RPA32	1:1,000
Phospho-RPA32 (S4/S8)	Sigma	PLA0071-100UL	Rabbit	(affinity purified immunoglobulin)	A synthetic phosphopeptide corresponding to residues surrounding Ser4 and Ser8 of human RPA32	1:1,000
STN1	Sigma	HPA037924-100UL	Rabbit	Polyclonal	Recombinant protein - Protein epitope signature tag (PrEST) antigen	1:100
Histone gamma H2AX (JBW301)	Millipore	05-636	Mouse	Monoclonal	Phosphoeptide (C-KATQA[pS]QEY) corresponding to amino acids 134-142 of human histone H2AX	1:2,000 (for WB); 1:200 (for Flow cytometry)
Histone H3	Abcam	ab1791	Rabbit	Polyclonal	Synthetic peptide (Available as ab12149)	1:5,000
RAD51	Abcam	ab63801	Rabbit	Polyclonal	Recombinant full length protein of human RAD51	1:1,000
BrdU	Roche	BMC9318	Mouse	Monoclonal	5-bromo-2'-deoxyuridine (BrdU)	1:400

## Sheet: 2nd ab
Product name	Supplier	catalog number	Host species	Type	Conjugate	Antigen	Dilution rate
Amersham ECL Mouse IgG, HRP-linked whole Ab	Cytiva	NA931-1ML	Sheep	Polyclonal	Horseradish Peroxidase	Mouse IgG	1:5,000
Amersham ECL Rabbit IgG, HRP-linked whole Ab	Cytiva	NA934-1ML	Donkey	Polyclonal	Horseradish Peroxidase	Rabbit IgG	1:5,000
IRDye® 800CW Donkey anti-Mouse IgG Secondary Antibody	LI-COR	926-32212	Donkey	Polyclonal	IRDye 800CW	Mouse IgG	1:10,000
IRDye® 800CW Donkey anti-Rabbit IgG Secondary Antibody	LI-COR	926-32213	Donkey	Polyclonal	IRDye 800CW	Rabbit IgG	1:10,000
Donkey anti-Mouse IgG (H+L) Highly Cross-Adsorbed Secondary Antibody, Alexa Fluor™ 488	Thermo Fisher	A21202	Donkey	Polyclonal	Alexa Fluor 488	Mouse IgG	1:500 (for IF); 1:100 (for Flow cytometry)
Cy™5 AffiniPure Goat Anti-Mouse IgG (H+L)	Jackson	115-175-146	Goat	Polyclonal	Cy5	Mouse IgG	1:500
Cy5 labeled goat anti-rabbit IgG (H+L)	Cytiva	PA45004	Goat	Polyclonal	Cy5	Rabbit IgG	1:500
